# Supplementary material for: Organic Matter Degradation Drives Benthic Cyanobacterial Mat Abundance on Caribbean Coral Reefs
Source: PLoS One. 2015 May 5;10(5):e0125445. doi: 10.1371/journal.pone.0125445 (PMC4420485; doi:10.1371/journal.pone.0125445)
Supplement: S1 Datasets — (XLSX) [file pone.0125445.s001.xlsx]

## Sheet: SurveyData
	Time	Season	Position (GPS point)	BCM abundance scores		season	season 1 (spring) =2011 / season 2 (autumn) =2010
	1	2	N12 07.417 W68 58.292	4
	1	2	N12 07.551 W68 58.529	3
	1	2	N12 07.621 W68 58.658	3
	1	2	N12 07.812 W68 59.030	1
	1	2	N12 08.041 W68 59.147	3
	1	2	N12 08.120 W68 59.595	2
	1	2	N12 08.344 W68 59.887	3
	1	2	N12 08.839 W69 00.043	3
	1	2	N12 09.239 W69 00.236	4
	1	2	N12 09.597 W69 00.330	3
	1	2	N12 09.894 W69 00.657	4
	1	2	N12 10.282 W69 00.902	4
	1	2	N12 10.282 W69 00.902	3
	1	2	N12 11.850 W69 02.119	2
	1	2	N12 06.897 W68 57.878	3
	1	2	N12 06.526 W68 57.243	3
	1	2	N12 06.408 W68 56.871	3
	1	2	N12 06.312 W68 56.644	2
	1	2	N12 06.135 W68 55.965	4
	1	2	N12 05.986 W68 55.419	3
	1	2	N12 05.762 W68 54.948	4
	1	2	N12 05.525 W68 54.516	4
	1	2	N12 05.237 W68 54.129	4
	1	2	N12 04.972 W68 53.778	3
	1	2	N12 04.733 W68 53.239	2
	1	2	N12 04.381 W68 52.709	3
	1	2	N12 04.239 W68 52.430	1
	1	2	N12 04.333 W68 52.292	1
	1	2	N12 03.907 W68 51.604	3
	1	2	N12 03.786 W68 51.601	3
	1	2	N12 03.716 W68 51.408	2
	1	2	N12 03.790 W68 51.190	1
	1	2	N12 03.568 W68 50.706	4
	1	2	N12 03.164 W68 50.347	3
	1	2	N12 02.812 W68 49.640	2
	1	2	N12 02.602 W68 49.394	1
	1	2	N12 02.442 W68 48.735	1
	1	2	N12 02.199 W68 48.170	2
	1	2	N12 02.018 W68 47.451	1
	1	2	N12 02.100 W68 47.276	1
	1	2	N12 02.425 W68 46.993	1
	1	2	N12 21.890 W69 09.376
	1	2	N12 21.757 W69 09.486	4
	1	2	N12 21.207 W69 09.267	4
	1	2	N12 20.540 W69 09.287	4
	1	2	N12 19.926 W69 09.242	4
	1	2	N12 19.081 W69 09.163	4
	1	2	N12 18.465 W69 08.985	3
	1	2	N12 17.714 W69 09.426	3
	1	2	N12 16.852 W69 08.938	2
	1	2	N12 16.213 W69 08.403	3
	1	2	N12 16.013 W69 07.714	2
	1	2	N12 15.116 W69 06.782	4
	1	2	N12 14.054 W69 05.917	3
	1	2	N12 13.634 W69 05.574	3
	1	2	N12 13.097 W69 05.214	3
	1	2	N12 12.626 W69 05.185	3
	1	2	N12 11.860 W69 04.786	4
	1	2	N12 11.850 W69 04.791	2
	1	2	N12 11.467 W69 03.229	2
	1	2	N12 22.567 W69 09.605	1
	1	2	N12 02.578 W68 46.667
	1	2	N12 02.620 W68 46.395
	1	2	N12 02.560 W68 46.114
	1	1	N12 07.417 W68 58.292	4
	1	1	N12 07.551 W68 58.529	4
	1	1	N12 07.621 W68 58.658	3
	1	1	N12 07.812 W68 59.030	2
	1	1	N12 08.041 W68 59.147	2
	1	1	N12 08.120 W68 59.595	1
	1	1	N12 08.344 W68 59.887	4
	1	1	N12 08.839 W69 00.043	5
	1	1	N12 09.239 W69 00.236	3
	1	1	N12 09.597 W69 00.330	4
	1	1	N12 09.894 W69 00.657	2
	1	1	N12 10.282 W69 00.902	4
	1	1	N12 10.282 W69 00.902	5
	1	1	N12 11.850 W69 02.119	4
	1	1	N12 06.897 W68 57.878	2
	1	1	N12 06.526 W68 57.243	2
	1	1	N12 06.408 W68 56.871	1
	1	1	N12 06.312 W68 56.644	2
	1	1	N12 06.135 W68 55.965	3
	1	1	N12 05.986 W68 55.419	3
	1	1	N12 05.762 W68 54.948	2
	1	1	N12 05.525 W68 54.516	2
	1	1	N12 05.237 W68 54.129	2
	1	1	N12 04.972 W68 53.778	2
	1	1	N12 04.733 W68 53.239	2
	1	1	N12 04.381 W68 52.709	3
	1	1	N12 04.239 W68 52.430	1
	1	1	N12 04.333 W68 52.292	1
	1	1	N12 03.907 W68 51.604	3
	1	1	N12 03.786 W68 51.601	3
	1	1	N12 03.716 W68 51.408	1
	1	1	N12 03.790 W68 51.190	2
	1	1	N12 03.568 W68 50.706	4
	1	1	N12 03.164 W68 50.347	2
	1	1	N12 02.812 W68 49.640	5
	1	1	N12 02.602 W68 49.394	1
	1	1	N12 02.442 W68 48.735	2
	1	1	N12 02.199 W68 48.170	2
	1	1	N12 02.018 W68 47.451	1
	1	1	N12 02.100 W68 47.276	1
	1	1	N12 02.425 W68 46.993	2
	1	1	N12 21.890 W69 09.376	3
	1	1	N12 21.757 W69 09.486	3
	1	1	N12 21.207 W69 09.267	3
	1	1	N12 20.540 W69 09.287	2
	1	1	N12 19.926 W69 09.242	3
	1	1	N12 19.081 W69 09.163	3
	1	1	N12 18.465 W69 08.985	3
	1	1	N12 17.714 W69 09.426	2
	1	1	N12 16.852 W69 08.938	4
	1	1	N12 16.213 W69 08.403	3
	1	1	N12 16.013 W69 07.714	5
	1	1	N12 15.116 W69 06.782	4
	1	1	N12 14.054 W69 05.917	2
	1	1	N12 13.634 W69 05.574	2
	1	1	N12 13.097 W69 05.214	2
	1	1	N12 12.626 W69 05.185	4
	1	1	N12 11.860 W69 04.786	3
	1	1	N12 11.850 W69 04.791	1
	1	1	N12 11.467 W69 03.229	1
	1	1	N12 22.567 W69 09.605	3
	1	1	N12 02.578 W68 46.667	1
	1	1	N12 02.620 W68 46.395	1
	1	1	N12 02.560 W68 46.114	1
	2	2	N12 07.417 W68 58.292	5
	2	2	N12 07.551 W68 58.529	5
	2	2	N12 07.621 W68 58.658	4
	2	2	N12 07.812 W68 59.030	2
	2	2	N12 08.041 W68 59.147	4
	2	2	N12 08.120 W68 59.595	2
	2	2	N12 08.344 W68 59.887	3
	2	2	N12 08.839 W69 00.043	5
	2	2	N12 09.239 W69 00.236	3
	2	2	N12 09.597 W69 00.330	3
	2	2	N12 09.894 W69 00.657	3
	2	2	N12 10.282 W69 00.902	4
	2	2	N12 10.282 W69 00.902	5
	2	2	N12 11.850 W69 02.119	5
	2	2	N12 06.897 W68 57.878	2
	2	2	N12 06.526 W68 57.243	2
	2	2	N12 06.408 W68 56.871	2
	2	2	N12 06.312 W68 56.644	3
	2	2	N12 06.135 W68 55.965	5
	2	2	N12 05.986 W68 55.419	3
	2	2	N12 05.762 W68 54.948	5
	2	2	N12 05.525 W68 54.516	4
	2	2	N12 05.237 W68 54.129	3
	2	2	N12 04.972 W68 53.778	2
	2	2	N12 04.733 W68 53.239	2
	2	2	N12 04.381 W68 52.709	3
	2	2	N12 04.239 W68 52.430	1
	2	2	N12 04.333 W68 52.292	1
	2	2	N12 03.907 W68 51.604	2
	2	2	N12 03.786 W68 51.601	2
	2	2	N12 03.716 W68 51.408	2
	2	2	N12 03.790 W68 51.190
	2	2	N12 03.568 W68 50.706	4
	2	2	N12 03.164 W68 50.347	3
	2	2	N12 02.812 W68 49.640	4
	2	2	N12 02.602 W68 49.394	2
	2	2	N12 02.442 W68 48.735	1
	2	2	N12 02.199 W68 48.170	1
	2	2	N12 02.018 W68 47.451	1
	2	2	N12 02.100 W68 47.276	1
	2	2	N12 02.425 W68 46.993	1
	2	2	N12 21.890 W69 09.376	2
	2	2	N12 21.757 W69 09.486	3
	2	2	N12 21.207 W69 09.267	3
	2	2	N12 20.540 W69 09.287	3
	2	2	N12 19.926 W69 09.242	3
	2	2	N12 19.081 W69 09.163	3
	2	2	N12 18.465 W69 08.985	4
	2	2	N12 17.714 W69 09.426	4
	2	2	N12 16.852 W69 08.938	4
	2	2	N12 16.213 W69 08.403	3
	2	2	N12 16.013 W69 07.714	5
	2	2	N12 15.116 W69 06.782	4
	2	2	N12 14.054 W69 05.917	4
	2	2	N12 13.634 W69 05.574	5
	2	2	N12 13.097 W69 05.214	4
	2	2	N12 12.626 W69 05.185	4
	2	2	N12 11.860 W69 04.786	3
	2	2	N12 11.850 W69 04.791	1
	2	2	N12 11.467 W69 03.229	1
	2	2	N12 22.567 W69 09.605	2
	2	2	N12 02.578 W68 46.667
	2	2	N12 02.620 W68 46.395
	2	2	N12 02.560 W68 46.114
	2	1	N12 07.417 W68 58.292	4
	2	1	N12 07.551 W68 58.529	3
	2	1	N12 07.621 W68 58.658	3
	2	1	N12 07.812 W68 59.030	3
	2	1	N12 08.041 W68 59.147	2
	2	1	N12 08.120 W68 59.595	1
	2	1	N12 08.344 W68 59.887	4
	2	1	N12 08.839 W69 00.043	5
	2	1	N12 09.239 W69 00.236	4
	2	1	N12 09.597 W69 00.330	3
	2	1	N12 09.894 W69 00.657	4
	2	1	N12 10.282 W69 00.902	4
	2	1	N12 10.282 W69 00.902	5
	2	1	N12 11.850 W69 02.119	4
	2	1	N12 06.897 W68 57.878	2
	2	1	N12 06.526 W68 57.243	2
	2	1	N12 06.408 W68 56.871	2
	2	1	N12 06.312 W68 56.644	2
	2	1	N12 06.135 W68 55.965	3
	2	1	N12 05.986 W68 55.419	3
	2	1	N12 05.762 W68 54.948	3
	2	1	N12 05.525 W68 54.516	3
	2	1	N12 05.237 W68 54.129	3
	2	1	N12 04.972 W68 53.778	2
	2	1	N12 04.733 W68 53.239	1
	2	1	N12 04.381 W68 52.709	2
	2	1	N12 04.239 W68 52.430	1
	2	1	N12 04.333 W68 52.292	1
	2	1	N12 03.907 W68 51.604	2
	2	1	N12 03.786 W68 51.601	2
	2	1	N12 03.716 W68 51.408	2
	2	1	N12 03.790 W68 51.190	3
	2	1	N12 03.568 W68 50.706	2
	2	1	N12 03.164 W68 50.347	2
	2	1	N12 02.812 W68 49.640	2
	2	1	N12 02.602 W68 49.394	2
	2	1	N12 02.442 W68 48.735	1
	2	1	N12 02.199 W68 48.170	1
	2	1	N12 02.018 W68 47.451	1
	2	1	N12 02.100 W68 47.276	1
	2	1	N12 02.425 W68 46.993	1
	2	1	N12 21.890 W69 09.376	2
	2	1	N12 21.757 W69 09.486	3
	2	1	N12 21.207 W69 09.267	4
	2	1	N12 20.540 W69 09.287	4
	2	1	N12 19.926 W69 09.242	4
	2	1	N12 19.081 W69 09.163	4
	2	1	N12 18.465 W69 08.985	4
	2	1	N12 17.714 W69 09.426	5
	2	1	N12 16.852 W69 08.938	2
	2	1	N12 16.213 W69 08.403	2
	2	1	N12 16.013 W69 07.714	4
	2	1	N12 15.116 W69 06.782	3
	2	1	N12 14.054 W69 05.917	4
	2	1	N12 13.634 W69 05.574	2
	2	1	N12 13.097 W69 05.214	4
	2	1	N12 12.626 W69 05.185	5
	2	1	N12 11.860 W69 04.786	4
	2	1	N12 11.850 W69 04.791	1
	2	1	N12 11.467 W69 03.229	1
	2	1	N12 22.567 W69 09.605	3
	2	1	N12 02.578 W68 46.667
	2	1	N12 02.620 W68 46.395
	2	1	N12 02.560 W68 46.114

## Sheet: Nutrients
c/r	cyanobacterial site/ reference site		season	c/r	time	location	µM PO4		season	c/r	time	location	µM Nox
time	sample point 1,2,3,(4)		2	1	1	1	0.0322		2	1	1	1	0.576
location	different location at each site (1,…,8- see MS)		2	1	1	2	0.0322		2	1	1	2	0.333
season	season 1 (spring) =2011 / season 2 (autumn) =2010		2	1	1	3	0.095133		2	1	1	3	0.342
			2	1	1	4	0.051564		2	1	1	4	0.855
			2	1	1	5	0.317819		2	1	1	5	0.666
			2	1	1	6	0.172589		2	1	1	6	0.171
			2	1	1	7	0.051564		2	1	1	7	0.207
			2	1	1	8			2	1	1	8
			2	0	1	1	0.046723		2	0	1	1	0.378
			2	0	1	2	0.037041		2	0	1	2	0.189
			2	0	1	3	0.056405		2	0	1	3	0.18
			2	0	1	4	0.046723		2	0	1	4	0.315
			2	0	1	5	0.32266		2	0	1	5	1.08
			2	0	1	6	0.889057		2	0	1	6	1.413
			2	0	1	7	0.061246		2	0	1	7	0.369
			2	0	1	8			2	0	1	8
			2	0	1	1	0.075769		2	0	1	1	0.36
			2	0	1	2	0.046723		2	0	1	2	0.18
			2	0	1	3	0.056405		2	0	1	3	0.36
			2	0	1	4	0.046723		2	0	1	4	0.189
			2	0	1	5	0.075769		2	0	1	5	0.225
			2	0	1	6	0.380752		2	0	1	6	1.467
			2	0	1	7	0.051564		2	0	1	7	0.252
			2	0	1	8			2	0	1	8
			2	1	1	1	0.061246		2	1	1	1	0.387
			2	1	1	2	0.066087		2	1	1	2	0.126
			2	1	1	3	0.066087		2	1	1	3	0.171
			2	1	1	4	0.061246		2	1	1	4	0.153
			2	1	1	5	0.095133		2	1	1	5	0.198
			2	1	1	6	0.114497		2	1	1	6	0.27
			2	1	1	7	0.090292		2	1	1	7	0.27
			2	1	1	8			2	1	1	8
			2	1	1	1	0.038982		2	1	1	1	0.423
			2	1	1	2	0.038982		2	1	1	2	0.459
			2	1	1	3	0.049746		2	1	1	3	0.324
			2	1	1	4	0.06051		2	1	1	4	0.288
			2	1	1	5	0.082038		2	1	1	5	0.441
			2	1	1	6	0.082038		2	1	1	6	0.342
			2	1	1	7	0.049746		2	1	1	7	0.459
			2	1	1	8			2	1	1	8
			2	1	1	1	0.049746		2	1	1	1	0.72
			2	1	1	2	0.071274		2	1	1	2	0.576
			2	1	1	3	0.071274		2	1	1	3	0.27
			2	1	1	4	0.049746		2	1	1	4	0.423
			2	1	1	5	0.130476		2	1	1	5	0.99
			2	1	1	6	0.055128		2	1	1	6	1.179
			2	1	1	7	0.049746		2	1	1	7	0.459
			2	1	1	8			2	1	1	8
			2	0	1	1	0.06051		2	0	1	1	0.342
			2	0	1	2	0.092802		2	0	1	2	0.45
			2	0	1	3	0.065892		2	0	1	3	0.432
			2	0	1	4	0.205824		2	0	1	4	0.369
			2	0	1	5	0.076656		2	0	1	5	0.549
			2	0	1	6	0.340374		2	0	1	6	0.378
			2	0	1	7	0.065892		2	0	1	7	0.477
			2	0	1	8			2	0	1	8
			2	0	1	1	0.076656		2	0	1	1	0.387
			2	0	1	2	0.06051		2	0	1	2	0.81
			2	0	1	3	0.049746		2	0	1	3	0.657
			2	0	1	4	0.065892		2	0	1	4	0.252
			2	0	1	5	0.076656		2	0	1	5	0.306
			2	0	1	6	0.098184		2	0	1	6	0.225
			2	0	1	7	0.071274		2	0	1	7	0.459
			2	0	1	8			2	0	1	8
			2	0	2	1	0.023909		2	0	2	1	0.261
			2	0	2	2	0.023909		2	0	2	2	0.405
			2	0	2	3	0.052318		2	0	2	3	0.549
			2	0	2	4	0.0428483		2	0	2	4	0.315
			2	0	2	5	0.052318		2	0	2	5	0.369
			2	0	2	6	0.184893		2	0	2	6	0.45
			2	0	2	7	0.0996663		2	0	2	7	0.648
			2	0	2	8	0.052318		2	0	2	8	0.306
			2	1	2	1	0.065892		2	1	2	1	0.702
			2	1	2	2	0.049746		2	1	2	2	0.504
			2	1	2	3	0.071274		2	1	2	3	0.45
			2	1	2	4	0.065892		2	1	2	4	0.459
			2	1	2	5	0.082038		2	1	2	5	0.621
			2	1	2	6	0.32961		2	1	2	6	0.792
			2	1	2	7	0.082038		2	1	2	7	0.396
			2	1	2	8	0.076656		2	1	2	8	0.504
			2	0	2	1	0.08742		2	0	2	1	0.459
			2	0	2	2	0.08742		2	0	2	2	0.342
			2	0	2	3	0.098184		2	0	2	3	0.477
			2	0	2	4	0.11433		2	0	2	4	0.423
			2	0	2	5	0.08742		2	0	2	5	0.756
			2	0	2	6	0.16815		2	0	2	6	1.611
			2	0	2	7	0.071274		2	0	2	7	0.414
			2	0	2	8	0.065892		2	0	2	8	0.207
			2	0	2	1	0.08742		2	0	2	1	0.324
			2	0	2	2	0.065892		2	0	2	2	0.18
			2	0	2	3	0.065892		2	0	2	3	0.423
			2	0	2	4	0.098184		2	0	2	4	0.279
			2	0	2	5	0.103566		2	0	2	5	0.594
			2	0	2	6	0.130476		2	0	2	6	0.846
			2	0	2	7	0.071274		2	0	2	7	0.333
			2	0	2	8	0.065892		2	0	2	8	1.035
			2	1	2	1	0.082038		2	1	2	1	0.612
			2	1	2	2	0.082038		2	1	2	2	0.477
			2	1	2	3	0.098184		2	1	2	3	0.504
			2	1	2	4	0.082038		2	1	2	4	0.612
			2	1	2	5	0.098184		2	1	2	5	0.36
			2	1	2	6	0.281172		2	1	2	6	0.909
			2	1	2	7	0.092802		2	1	2	7	0.405
			2	1	2	8	0.082038		2	1	2	8	0.216
			2	1	2	1	0.0326073		2	1	2	1	0.243
			2	1	2	2	0.055644		2	1	2	2	0.378
			2	1	2	3	0.083288		2	1	2	3	0.396
			2	1	2	4	0.101717		2	1	2	4	0.279
			2	1	2	5	0.152398		2	1	2	5	0.225
			2	1	2	6	0.502555		2	1	2	6	0.801
			2	1	2	7	0.0878953		2	1	2	7	0.288
			2	1	2	8	0.0925027		2	1	2	8	0.45
			2	1	2	1	0.0878953		2	1	2	1	1.17
			2	1	2	2	0.0878953		2	1	2	2	0.576
			2	1	2	3	0.106325		2	1	2	3	0.243
			2	1	2	4	0.143183		2	1	2	4	0.405
			2	1	2	5	0.129361		2	1	2	5	0.459
			2	1	2	6	0.124754		2	1	2	6	0.99
			2	1	2	7	0.101717		2	1	2	7	1.197
			2	1	2	8	0.120147		2	1	2	8	0.414
			2	0	2	1	0.106325		2	0	2	1	0.27
			2	0	2	2	0.115539		2	0	2	2	0.531
			2	0	2	3	0.106325		2	0	2	3	0.315
			2	0	2	4	0.193864		2	0	2	4	0.243
			2	0	2	5	0.129361		2	0	2	5	0.216
			2	0	2	6	0.299833		2	0	2	6	1.062
			2	0	2	7	0.129361		2	0	2	7	0.954
			2	0	2	8	0.138576		2	0	2	8	0.486
			2	0	3	1			2	0	3	1
			2	0	3	2			2	0	3	2
			2	0	3	3			2	0	3	3
			2	0	3	4			2	0	3	4
			2	0	3	5			2	0	3	5
			2	0	3	6			2	0	3	6
			2	0	3	7			2	0	3	7
			2	0	3	8			2	0	3	8
			2	1	3	1	0.069466		2	1	3	1	0.621
			2	1	3	2	0.069466		2	1	3	2	0.936
			2	1	3	3	0.0878953		2	1	3	3	0.63
			2	1	3	4	0.09711		2	1	3	4	1.206
			2	1	3	5	0.0878953		2	1	3	5	0.756
			2	1	3	6	0.133969		2	1	3	6	0.837
			2	1	3	7	0.143183		2	1	3	7	1.476
			2	1	3	8	0.083288		2	1	3	8	0.603
			2	0	3	1	0.101717		2	0	3	1	0.846
			2	0	3	2	0.318262		2	0	3	2	0.45
			2	0	3	3	0.0326073		2	0	3	3	0.441
			2	0	3	4	0.0372147		2	0	3	4	0.594
			2	0	3	5	0.041822		2	0	3	5	1.134
			2	0	3	6	0.0326073		2	0	3	6	0.297
			2	0	3	7	6.86068		2	0	3	7	0.999
			2	0	3	8	0.553236		2	0	3	8	0.882
			2	0	3	1	0.044364		2	0	3	1	0.396
			2	0	3	2	0.038982		2	0	3	2	0.414
			2	0	3	3	0.038982		2	0	3	3	0.387
			2	0	3	4	0.06051		2	0	3	4	0.18
			2	0	3	5	0.055128		2	0	3	5	0.531
			2	0	3	6	0.103566		2	0	3	6	0.369
			2	0	3	7	0.119712		2	0	3	7	0.891
			2	0	3	8	0.098184		2	0	3	8	0.171
			2	1	3	1	0.119712		2	1	3	1	0.225
			2	1	3	2	0.404958		2	1	3	2	0.171
			2	1	3	3	0.211206		2	1	3	3	0.504
			2	1	3	4	0.227352		2	1	3	4	0.333
			2	1	3	5	0.232734		2	1	3	5	0.477
			2	1	3	6	0.38343		2	1	3	6	1.107
			2	1	3	7	0.211206		2	1	3	7	0.387
			2	1	3	8	1.25531		2	1	3	8	0.396
			2	1	3	1	0.049746		2	1	3	1	0.252
			2	1	3	2	0.0336		2	1	3	2	0.333
			2	1	3	3	0.125094		2	1	3	3	0.27
			2	1	3	4	0.038982		2	1	3	4	0.414
			2	1	3	5	0.0336		2	1	3	5	1.242
			2	1	3	6	0.0336		2	1	3	6	0.801
			2	1	3	7	0.038982		2	1	3	7	0.261
			2	1	3	8	0.049746		2	1	3	8	0.243
			2	1	3	1	0.049746		2	1	3	1	0.567
			2	1	3	2	0.038982		2	1	3	2	0.441
			2	1	3	3	0.076656		2	1	3	3	0.459
			2	1	3	4	0.082038		2	1	3	4	0.801
			2	1	3	5	0.044364		2	1	3	5	0.459
			2	1	3	6	0.16815		2	1	3	6	0.927
			2	1	3	7	0.06051		2	1	3	7	0.333
			2	1	3	8	0.06051		2	1	3	8	0.306
			2	0	3	1	0.67944		2	0	3	1	0.261
			2	0	3	2	0.927012		2	0	3	2	0.234
			2	0	3	3	0.27579		2	0	3	3	0.108
			2	0	3	4	0.06051		2	0	3	4	0.396
			2	0	3	5	0.076656		2	0	3	5	0.927
			2	0	3	6	0.270408		2	0	3	6	0.666
			2	0	3	7	0.082038		2	0	3	7	0.549
			2	0	3	8	0.06051		2	0	3	8	0.405
			2	0	4	1	0.0336		2	0	4	1	0.378
			2	0	4	2	0.0336		2	0	4	2	0.513
			2	0	4	3	0.044364		2	0	4	3	0.315
			2	0	4	4	0.0336		2	0	4	4	0.567
			2	0	4	5	0.0336		2	0	4	5	0.36
			2	0	4	6	0.0336		2	0	4	6	0.558
			2	0	4	7	0.044364		2	0	4	7	0.396
			2	0	4	8	0.0336		2	0	4	8	0.288
			2	1	4	1	0.044364		2	1	4	1	0.36
			2	1	4	2	0.0336		2	1	4	2	0.81
			2	1	4	3	0.044364		2	1	4	3	0.576
			2	1	4	4	0.0336		2	1	4	4	0.792
			2	1	4	5	0.065892		2	1	4	5	0.972
			2	1	4	6	0.103566		2	1	4	6	0.792
			2	1	4	7	0.0336		2	1	4	7	0.603
			2	1	4	8	0.049746		2	1	4	8	0.27
			2	0	4	1	0.0336		2	0	4	1	0.423
			2	0	4	2	0.0336		2	0	4	2	0.333
			2	0	4	3	0.044364		2	0	4	3	0.477
			2	0	4	4	0.0336		2	0	4	4	0.63
			2	0	4	5	0.049746		2	0	4	5	0.531
			2	0	4	6	0.038982		2	0	4	6	0.63
			2	0	4	7	0.038982		2	0	4	7	0.333
			2	0	4	8	0.0336		2	0	4	8	0.576
			2	0	4	1	0.055128		2	0	4	1	0.558
			2	0	4	2	0.049746		2	0	4	2	0.45
			2	0	4	3	0.103566		2	0	4	3	0.54
			2	0	4	4	0.082038		2	0	4	4	0.54
			2	0	4	5	0.049746		2	0	4	5	0.594
			2	0	4	6	0.103566		2	0	4	6	1.656
			2	0	4	7	0.071274		2	0	4	7	0.414
			2	0	4	8	0.076656		2	0	4	8	0.315
			2	1	4	1	0.119712		2	1	4	1	0.45
			2	1	4	2	0.103566		2	1	4	2	0.45
			2	1	4	3	0.0336		2	1	4	3	0.54
			2	1	4	4	0.0336		2	1	4	4	0.477
			2	1	4	5	0.055128		2	1	4	5	0.657
			2	1	4	6	0.076656		2	1	4	6	1.467
			2	1	4	7	0.0336		2	1	4	7	0.27
			2	1	4	8	0.0336		2	1	4	8	0.459
			2	1	4	1	0.038982		2	1	4	1	0.162
			2	1	4	2	0.16815		2	1	4	2	0.405
			2	1	4	3	0.065892		2	1	4	3	0.45
			2	1	4	4	0.06051		2	1	4	4	0.414
			2	1	4	5	0.162768		2	1	4	5	0.396
			2	1	4	6	0.038982		2	1	4	6	1.026
			2	1	4	7	0.049746		2	1	4	7	0.486
			2	1	4	8	0.049746		2	1	4	8	0.369
			2	1	4	1	0.0336		2	1	4	1	0.36
			2	1	4	2	0.065892		2	1	4	2	0.324
			2	1	4	3	0.173532		2	1	4	3	0.333
			2	1	4	4	0.06051		2	1	4	4	0.234
			2	1	4	5	0.130476		2	1	4	5	0.585
			2	1	4	6	0.162768		2	1	4	6	0.711
			2	1	4	7	0.065892		2	1	4	7	0.351
			2	1	4	8	0.049746		2	1	4	8	0.45
			2	0	4	1	0.055128		2	0	4	1	0.216
			2	0	4	2	0.049746		2	0	4	2	0.333
			2	0	4	3	0.065892		2	0	4	3	0.279
			2	0	4	4	0.065892		2	0	4	4	0.621
			2	0	4	5	0.08742		2	0	4	5	0.702
			2	0	4	6	0.082038		2	0	4	6	0.567
			2	0	4	7	0.06051		2	0	4	7	0.351
			2	0	4	8	0.038982		2	0	4	8	0.423
			1	1	1	1	0.040753		1	1	1	1	0.387
			1	1	1	2	0.0603413		1	1	1	2	0.297
			1	1	1	3	0.0916827		1	1	1	3	0.405
			1	1	1	4	0.150448		1	1	1	4	0.405
			1	1	1	5	0.377672		1	1	1	5	1.305
			1	1	1	6	0.283648		1	1	1	6	1.053
			1	1	1	7	0.123024		1	1	1	7	0.468
			1	1	1	8	0.126942		1	1	1	8	0.45
			1	1	1	1	0.134777		1	1	1	1	0.576
			1	1	1	2	0.142612		1	1	1	2	0.45
			1	1	1	3	0.0564237		1	1	1	3	1.08
			1	1	1	4	0.0956003		1	1	1	4	2.043
			1	1	1	5	0.177871		1	1	1	5	0.828
			1	1	1	6	0.267978		1	1	1	6	0.882
			1	1	1	7	0.0564237		1	1	1	7	0.621
			1	1	1	8	0.052506		1	1	1	8	0.621
			1	1	1	1	0.052506		1	1	1	1	1.116
			1	1	1	2	0.040753		1	1	1	2	0.639
			1	1	1	3	0.040753		1	1	1	3	0.63
			1	1	1	4	0.0485883		1	1	1	4	1.521
			1	1	1	5	0.181789		1	1	1	5	0.891
			1	1	1	6	0.103436		1	1	1	6	0.99
			1	1	1	7	0.193542		1	1	1	7	1.287
			1	1	1	8	0.040753		1	1	1	8	0.54
			1	0	1	1	0.040753		1	0	1	1	0.207
			1	0	1	2	0.0446707		1	0	1	2	0.189
			1	0	1	3	0.087765		1	0	1	3	0.414
			1	0	1	4	0.491285		1	0	1	4	0.315
			1	0	1	5	0.514791		1	0	1	5	0.315
			1	0	1	6	3.18664		1	0	1	6	0.459
			1	0	1	7	0.0838473		1	0	1	7	0.54
			1	0	1	8	0.0564237		1	0	1	8	0.306
			1	0	1	1	0.0446707		1	0	1	1	0.387
			1	0	1	2	0.040753		1	0	1	2	0.5985
			1	0	1	3	0.0720943		1	0	1	3	0.567
			1	0	1	4	0.0720943		1	0	1	4	0.279
			1	0	1	5	0.440355		1	0	1	5	0.54
			1	0	1	6	0.0564237		1	0	1	6	0.369
			1	0	1	7	0.0564237		1	0	1	7	0.6363
			1	0	1	8	0.0368353		1	0	1	8	0.3555
			1	0	1	1	0.052506		1	0	1	1	0.396
			1	0	1	2	0.0485883		1	0	1	2	0.522
			1	0	1	3	0.107353		1	0	1	3	0.531
			1	0	1	4	0.354166		1	0	1	4	0.441
			1	0	1	5	0.119106		1	0	1	5	0.3582
			1	0	1	6	0.271895		1	0	1	6	0.441
			1	0	1	7	0.0564237		1	0	1	7	0.45
			1	0	1	8	0.0681767		1	0	1	8	0.378
			1	0	1	1	0.064259		1	0	1	1	0.315
			1	0	1	2	0.0485883		1	0	1	2	0.351
			1	0	1	3	0.087765		1	0	1	3	0.567
			1	0	1	4	0.103436		1	0	1	4	0.261
			1	0	1	5	0.123024		1	0	1	5	0.297
			1	0	1	6	0.326743		1	0	1	6	0.45
			1	0	1	7	0.0799297		1	0	1	7	0.333
			1	0	1	8	0.076012		1	0	1	8	0.333
			1	1	1	1	0.0368353		1	1	1	1	0.297
			1	1	1	2	0.0368353		1	1	1	2	0.378
			1	1	1	3	0.0681767		1	1	1	3	0.315
			1	1	1	4	0.119106		1	1	1	4	0.549
			1	1	1	5	0.154365		1	1	1	5	0.297
			1	1	1	6	0.487367		1	1	1	6	0.405
			1	1	1	7	0.0720943		1	1	1	7	0.315
			1	1	1	8	0.0681767		1	1	1	8	0.288
			1	1	2	1	0.029		1	1	2	1	0.549
			1	1	2	2	0.0446707		1	1	2	2	0.54
			1	1	2	3	0.0564237		1	1	2	3	0.684
			1	1	2	4	0.123024		1	1	2	4	0.729
			1	1	2	5	0.346331		1	1	2	5	0.828
			1	1	2	6	0.064259		1	1	2	6	0.45
			1	1	2	7	0.040753		1	1	2	7	0.423
			1	1	2	8	0.040753		1	1	2	8	0.333
			1	1	2	1	0.0446707		1	1	2	1	0.486
			1	1	2	2	0.029		1	1	2	2	0.567
			1	1	2	3	0.064259		1	1	2	3	0.504
			1	1	2	4	0.0681767		1	1	2	4	0.486
			1	1	2	5	0.134777		1	1	2	5	0.495
			1	1	2	6	0.311072		1	1	2	6	0.342
			1	1	2	7	0.052506		1	1	2	7	0.504
			1	1	2	8	0.040753		1	1	2	8	0.234
			1	1	2	1	0.029		1	1	2	1	0.369
			1	1	2	2	0.029		1	1	2	2	0.243
			1	1	2	3	0.0681767		1	1	2	3	0.81
			1	1	2	4	0.126942		1	1	2	4	0.261
			1	1	2	5	0.138695		1	1	2	5	0.171
			1	1	2	6	0.389425		1	1	2	6	0.369
			1	1	2	7	0.040753		1	1	2	7	0.441
			1	1	2	8	0.0446707		1	1	2	8	0.333
			1	0	2	1	0.052506		1	0	2	1	0.324
			1	0	2	2	0.0446707		1	0	2	2	0.747
			1	0	2	3	0.0838473		1	0	2	3	1.287
			1	0	2	4	1.24348		1	0	2	4	0.729
			1	0	2	5	0.855628		1	0	2	5	0.54
			1	0	2	6	0.303237		1	0	2	6	1.098
			1	0	2	7	0.087765		1	0	2	7	0.369
			1	0	2	8	0.0446707		1	0	2	8	0.693
			1	0	2	1	0.0446707		1	0	2	1	0.189
			1	0	2	2	0.0564237		1	0	2	2	0.288
			1	0	2	3	0.220966		1	0	2	3	0.603
			1	0	2	4	0.107353		1	0	2	4	0.459
			1	0	2	5	0.185707		1	0	2	5	0.441
			1	0	2	6	0.346331		1	0	2	6	0.414
			1	0	2	7	0.0603413		1	0	2	7	0.468
			1	0	2	8	0.0485883		1	0	2	8	0.198
			1	0	2	1	0.0446707		1	0	2	1	0.243
			1	0	2	2	0.0799297		1	0	2	2	0.27
			1	0	2	3	0.177871		1	0	2	3	0.216
			1	0	2	4	0.130859		1	0	2	4	0.234
			1	0	2	5	0.224883		1	0	2	5	0.45
			1	0	2	6	1.14945		1	0	2	6	0.297
			1	0	2	7	0.428602		1	0	2	7	0.27
			1	0	2	8	0.0564237		1	0	2	8	0.216
			1	0	2	1	0.029		1	0	2	1	0.243
			1	0	2	2	0.029		1	0	2	2	0.252
			1	0	2	3	0.052506		1	0	2	3	0.522
			1	0	2	4	0.0564237		1	0	2	4	0.324
			1	0	2	5	0.0838473		1	0	2	5	0.414
			1	0	2	6	0.401178		1	0	2	6	0.288
			1	0	2	7	0.0368353		1	0	2	7	0.252
			1	0	2	8	0.0564237		1	0	2	8	0.198
			1	1	2	1	0.029		1	1	2	1	0.558
			1	1	2	2	0.0368353		1	1	2	2	0.378
			1	1	2	3	0.076012		1	1	2	3	0.333
			1	1	2	4	0.0564237		1	1	2	4	0.738
			1	1	2	5	0.43252		1	1	2	5	1.107
			1	1	2	6	1.24739		1	1	2	6	1.575
			1	1	2	7	0.0838473		1	1	2	7	0.819
			1	1	2	8	0.064259		1	1	2	8	0.846
			1	1	3	1	0.024241		1	1	3	1	0.603
			1	1	3	2	0.013947		1	1	3	2	0.657
			1	1	3	3	0.06027		1	1	3	3	0.702
			1	1	3	4	0.116887		1	1	3	4	0.972
			1	1	3	5	0.796291		1	1	3	5	0.729
			1	1	3	6	0.430854		1	1	3	6	1.701
			1	1	3	7	0.034535		1	1	3	7	0.873
			1	1	3	8	0.055123		1	1	3	8	0.594
			1	1	3	1	0.019094		1	1	3	1	0.414
			1	1	3	2	0.019094		1	1	3	2	0.54
			1	1	3	3	0.06027		1	1	3	3	0.594
			1	1	3	4	0.044829		1	1	3	4	0.477
			1	1	3	5	0.590411		1	1	3	5	0.576
			1	1	3	6	1.05879		1	1	3	6	1.143
			1	1	3	7	0.070564		1	1	3	7	0.711
			1	1	3	8	0.019094		1	1	3	8	0.486
			1	1	3	1	0.024241		1	1	3	1	0.405
			1	1	3	2	0.024241		1	1	3	2	0.333
			1	1	3	3	0.0088		1	1	3	3	0.54
			1	1	3	4	0.06027		1	1	3	4	0.639
			1	1	3	5	0.379384		1	1	3	5	1.62
			1	1	3	6	0.240415		1	1	3	6	1.404
			1	1	3	7	0.034535		1	1	3	7	0.873
			1	1	3	8	0.029388		1	1	3	8	0.585
			1	0	3	1	0.029388		1	0	3	1	0.549
			1	0	3	2	0.039682		1	0	3	2	0.774
			1	0	3	3	0.152916		1	0	3	3	0.459
			1	0	3	4	0.070564		1	0	3	4	0.369
			1	0	3	5	1.28011		1	0	3	5	0.819
			1	0	3	6	2.02642		1	0	3	6	0.9
			1	0	3	7	0.106593		1	0	3	7	0.828
			1	0	3	8	0.034535		1	0	3	8	0.549
			1	0	3	1	0.024241		1	0	3	1	0.621
			1	0	3	2	0.044829		1	0	3	2	0.657
			1	0	3	3	0.116887		1	0	3	3	0.774
			1	0	3	4	0.147769		1	0	3	4	0.594
			1	0	3	5	0.57497		1	0	3	5	0.639
			1	0	3	6	0.363943		1	0	3	6	0.648
			1	0	3	7	0.106593		1	0	3	7	0.468
			1	0	3	8	0.127181		1	0	3	8	0.369
			1	0	3	1	0.029388		1	0	3	1	0.522
			1	0	3	2	0.039682		1	0	3	2	0.603
			1	0	3	3	0.142622		1	0	3	3	0.729
			1	0	3	4	0.127181		1	0	3	4	0.576
			1	0	3	5	0.621293		1	0	3	5	0.513
			1	0	3	6	0.940407		1	0	3	6	0.603
			1	0	3	7	0.096299		1	0	3	7	0.351
			1	0	3	8	0.127181		1	0	3	8	0.999
			1	0	3	1	0.122034		1	0	3	1	0.477
			1	0	3	2	0.101446		1	0	3	2	0.351
			1	0	3	3	0.127181		1	0	3	3	0.495
			1	0	3	4	0.199239		1	0	3	4	0.423
			1	0	3	5	0.605852		1	0	3	5	0.486
			1	0	3	6	0.616146		1	0	3	6	0.54
			1	0	3	7	0.152916		1	0	3	7	0.333
			1	0	3	8	0.168357		1	0	3	8	0.504
			1	1	3	1	0.168357		1	1	3	1	0.378
			1	1	3	2	0.188945		1	1	3	2	0.432
			1	1	3	3	0.209533		1	1	3	3	0.342
			1	1	3	4	0.302179		1	1	3	4	0.927
			1	1	3	5	0.492618		1	1	3	5	1.035
			1	1	3	6	4.64625		1	1	3	6	0.729
			1	1	3	7	0.281591		1	1	3	7	0.432
			1	1	3	8	0.271297		1	1	3	8	0.486

## Sheet: ClodCards
c/r	cyanobacterial site/ reference site		Site	Weight loss in %	replicates	c=0/r=1	time
time	1 (spring) =2011 / 2 (autumn) =2010		PK	66.2171	1	0	1
			PK	72.2776	2	0	1
			PK	67.83	3	0	1
			PB	32.4377	1	1	1
			PB	32.7383	2	1	1
			PB	33.7004	3	1	1
			BY3	52.2775	1	0	1
			BY3	58.5844	2	0	1
			BY3	54.6317	3	0	1
			KM	67.7105	1	0	1
			KM	67.5984	2	0	1
			KM	69.6207	3	0	1
			BY0	29.0074	1	1	1
			BY0	26.2637	2	1	1
			BY0	34.767	3	1	1
			MP	30.3213	1	1	1
			MP	32.1366	2	1	1
			MP	31.1383	3	1	1
			JT	44.8724	1	1	1
			JT	47.5811	2	1	1
			JT	46.4612	3	1	1
			SW	47.8483	1	0	1
			SW	45.1195	2	0	1
			SW	50.9871	3	0	1
			PB	35.7399	1	1	2
			PB	37.4478	2	1	2
			PB	32.5292	3	1	2
			KM	67.7026	1	0	2
			KM	66.9923	2	0	2
			KM	73.1033	3	0	2
			HB	60.0727	1	0	2
			HB	61.6963	2	0	2
			HB	55.0731	3	0	2
			SP2	44.9688	1	1	2
			SP2	41.9003	2	1	2
			SP2	41.592	3	1	2
			BOKA	43.3046	1	1	2
			BOKA	40.9153	2	1	2
			BOKA	39.3982	3	1	2
			SW2	65.6386	1	0	2
			SW2	60.107	2	0	2
			SW2	66.1028	3	0	2
			Gentil	76.4595	1	0	2
			Gentil	73.5782	2	0	2
			Gentil	81.0062	3	0	2
			BY0	35.3241	1	1	2
			BY0	42.0452	2	1	2
			BY0	36.196	3	1	2

## Sheet: Corg
Sediment sampled:	Along the coast without BCM
	replicates	c/r	(Corg) %		(Corg) %	location (as in graph)	replicates
	1	1	0.15		1.241	1	1
	2	1	0.158		1.652	1	2
	3	1	0.52		0.418	1	3
	1	1	0.204		2.587	1	4
	2	1	0.185		1.301	1	5
	3	1	0.188		0.235	1	6
	1	1	0.189		0.245	2	1
	2	1	0.231		0.634	2	2
	3	1	0.175		0.328	2	3
	1	2	0.265		0.856	2	4
	2	2	0.277		0.307	2	5
	3	2	0.232		1.156	2	6
	1	2	0.328		0.311	3	1
	2	2	0.304		0.45	3	2
	3	2	0.288		0.277	3	3
	1	2	0.258		0.253	3	4
	2	2	0.31		0.221	3	5
	3	2	0.266		0.76	3	6
	1	2	0.396		0.31	4	1
	2	2	0.33		0.293	4	2
	3	2	0.345		0.298	4	3
					0.224	4	4
					0.246	4	5
					0.237	4	6
					0.393	5	1
					0.425	5	2
					0.374	5	3
					0.27	6	1
					0.312	6	2
					0.31	6	3
					0.235	7	1
					0.239	7	2
					0.239	7	3

## Sheet: BCMCover
	Treatment						Day
	OM	BCM	Code		Treatment	Open/closed buckets	1	2	3	4	5	6	7	8	9	10	11	12	18
	-	-	1		1	1	0	0	0	0	0	0	0	0	0	0	0	0	0
	+	-	2		1	1	0	0	0	0	0	0	0	0	0	0	0	0	0
	-	+	3		1	1	0	0	0	0	0	0	0	0	0	0	0	0	0
	+	+	4		1	1	0	0	0	0	0	0	0	0	0	0	0	0	0
					1	1	0	0	0	0	0	0	0	0	0	0	0	0	0
					1	1	0	0	0	0	0	0	0	0	0	0	0	0	0
					2	1	0	0	0	0	0	0	0	0	0	0	0	0	0
					2	1	0	0	0	0	0	0	0	0	0	0	0	0	0
					2	1	0	0	0	0	0	0	0	0	0	0	0	0	0
					2	1	0	0	0	0	0	0	0	0	0	0	0	0	0
					2	1	0	0	0	0	0	0	0	0	0	0	0	0	0
					2	1	0	0	0	0	0	0	0	0	0	0	0	0	0
					3	1	1.25	2.58065	3.87097	5.16129	11.6129	6.45161	5.16129	1.29032	1.29032	1.29032	0	0	0
					3	1	1.33333	2.58065	3.87097	6.45161	7.74194	11.6129	7.74194	6.45161	5.16129	3.87097	5.16129	5.16129	1.29032
					3	1	1.26582	2.58065	3.87097	6.45161	7.74194	10.3226	11.6129	7.74194	6.45161	5.16129	5.16129	9.03226	1.29032
					3	1	1.2987	2.58065	3.87097	5.16129	5.16129	5.16129	9.03226	7.74194	6.45161	3.87097	0	1.29032	0
					3	1	1.26582	2.58065	5.16129	7.74194	5.16129	2.58065	9.03226	5.16129	5.16129	3.87097	2.58065	5.16129	0
					3	1	0	2.58065	5.16129	7.74194	11.6129	5.16129	9.03226	9.03226	6.45161	12.9032	10.3226	11.6129	0
					4	1	1.28205	2.58065	5.16129	6.45161	16.7742	14.1935	11.6129	10.3226	59.3548	64.5161	61.9355	41.2903	19.3548
					4	1	1.25	2.58065	5.16129	7.74194	14.1935	14.1935	10.3226	10.3226	24.5161	29.6774	38.7097	37.4194	27.0968
					4	1	1.31579	2.58065	3.87097	7.74194	14.1935	18.0645	15.4839	14.1935	49.0323	38.7097	41.2903	29.6774	0
					4	1	1.33333	2.58065	3.87097	7.74194	12.9032	11.6129	10.3226	11.6129	19.3548	32.2581	23.2258	16.7742	21.9355
					4	1	1.28205	2.58065	5.16129	7.74194	15.4839	19.3548	11.6129	10.3226	20.6452	25.8065	24.5161	50.3226	29.6774
					4	1	1.25	2.58065	5.16129	9.03226	12.9032	15.4839	12.9032	9.03226	12.9032	20.6452	23.2258	25.8065	24.5161
					1	2	0	0	0	0	0	0	0	0	0	0	0	0	0
					1	2	0	0	0	0	0	0	0	0	0	0	0	0	0
					1	2	0	0	0	0	0	0	0	0	0	0	0	0	0
					1	2	0	0	0	0	0	0	0	0	0	0	0	0	0
					1	2	0	0	0	0	0	0	0	0	0	0	0	0	0
					1	2	0	0	0	0	0	0	0	0	0	0	0	0	0
					2	2	0	0	0	0	0	0	0	0	0	0	0	0	0
					2	2	0	0	0	0	0	0	0	0	0	0	0	0	0
					2	2	0	0	0	0	0	0	0	0	0	0	0	0	0
					2	2	0	0	0	0	0	0	0	0	0	0	0	0	0
					2	2	0	0	0	0	0	0	0	0	0	0	0	0	0
					2	2	0	0	0	0	0	0	0	0	0	0	0	0	0
					3	2	1.35135	2.58065	3.87097	2.58065	0	0	0	0	0	0	0	0	0
					3	2	1.31579	2.58065	2.58065	5.16129	9.03226	11.6129	11.6129	15.4839	14.1935	24.5161	19.3548	20.6452	12.9032
					3	2	1.28205	2.58065	5.16129	7.74194	9.03226	9.03226	10.3226	11.6129	10.3226	10.3226	15.4839	7.74194	0
					3	2	1.26582	2.58065	3.87097	3.87097	6.45161	5.16129	6.45161	3.87097	2.58065	5.16129	3.87097	10.3226	29.6774
					3	2	1.28205	2.58065	5.16129	6.45161	9.03226	6.45161	5.16129	2.58065	1.29032	1.29032	1.29032	0	0
					3	2	1.28205	2.58065	5.16129	7.74194	11.6129	15.4839	11.6129	6.45161	6.45161	6.45161	3.87097	0	0
					4	2	1.26582	2.58065	3.87097	9.03226	14.1935	18.0645	20.6452	15.4839	24.5161	34.8387	45.1613	34.8387	19.3548
					4	2	1.2987	3.87097	5.16129	10.3226	15.4839	20.6452	24.5161	25.8065	33.5484	40	40	38.7097	0
					4	2	1.31579	2.58065	3.87097	6.45161	11.6129	15.4839	14.1935	15.4839	23.2258	37.4194	36.129	27.0968	0
					4	2	1.25	2.58065	3.87097	6.45161	11.6129	12.9032	14.1935	11.6129	16.7742	23.2258	24.5161	24.5161	2.58065
					4	2	1.28205	3.87097	5.16129	7.74194	12.9032	11.6129	15.4839	9.03226	16.7742	20.6452	19.3548	18.0645	0
					4	2	1.28205	2.58065	5.16129	9.03226	12.9032	10.3226	11.6129	2.58065	18.0645	19.3548	19.3548	15.4839	0

## Sheet: OxygenData
Location of microsensor:	middle of BCMs		edge of BCMs		next to BCMs
	time	O2 in µmol	time	O2 in µmol	time	O2 in µmol
	11:01:00	813.571	12:32:00	326.151	17:11:00	201
	11:28:00	880.631	12:59:00	315.857	17:47:00	201
	12:04:00	1288.17	13:35:00	348.161	18:23:00	201
	12:40:00	1078.44	14:11:00	293.769	18:59:00	201
	13:15:00	973.594	15:22:00	318.566	19:35:00	201
	13:47:00	434.891	15:58:00	257.421	20:11:00	201
	14:27:00	647.407	16:34:00	244.55	20:47:00	201
	15:08:00	777.453	17:10:00	232.19	21:23:00	201
	15:49:00	766.778	17:46:00	227.056	21:59:00	188.17
	16:29:00	654.871	18:22:00	96.7778	22:35:00	201
	17:10:00	491.921	18:58:00	110.226	23:11:00	155.318
	17:50:00	154.192	19:34:00	73.7	23:47:00	201
	18:31:00	46.0625	20:10:00	32.3036	00:23:00	201
	19:11:00	11.1667	20:46:00	3.9412	00:59:00	201
	19:52:00	11.1667	21:22:00	34.0678	01:35:00	201
	20:32:00	0	21:58:00	201	02:11:00	188.694
	21:13:00	0	22:34:00	179.842	02:47:00	201
	21:53:00	13.9154	23:10:00	201	03:23:00	201
	22:34:00	11.9111	23:46:00	201	03:59:00	191.578
	23:14:00	0	00:22:00	201	04:35:00	201
	23:55:00	16.75	00:58:00	201	05:11:00	201
	00:35:00	5.8686	01:34:00	201	05:47:00	201
	01:16:00	2.9778	02:10:00	201	06:23:00	201
	01:57:00	98.3309	02:46:00	201	06:58:00	201
	02:37:00	0	03:21:00	201	07:34:00	201
	03:18:00	4.3696	03:57:00	175.418	08:10:00	201
	03:58:00	0	04:33:00	201	08:46:00	269.031
	04:39:00	0	05:09:00	201	09:22:00	269.763
	05:19:00	21.4809	05:45:00	169.263	09:58:00	390.448
	06:00:00	20.8444	06:21:00	201	10:34:00	498.584
	06:40:00	0	06:57:00	201	10:46:00	320.013
	07:21:00	0	07:33:00	201	11:46:00	344.178
	08:02:00	255.406	08:09:00	201	12:01:00	201
	08:42:00	269.314	09:21:00	206.507	12:27:00	201
	09:23:00	257.887	09:57:00	303.471	13:02:00	201
	10:03:00	238.365	10:33:00	286.672	13:36:00	201
	10:44:00	272.44	11:09:00	269.031	14:11:00	201
	11:24:00	285.336	11:45:00	355.615	14:46:00	201
	12:27:00	1196.27	12:26:00	397.723	15:20:00	224.647
	12:54:00	820.361	12:52:00	477.933	15:55:00	201
	13:29:00	854.25	13:27:00	456.438	16:30:00	213.06
	14:05:00	500.107	14:01:00	577.34	17:44:00	205.188
	14:41:00	434.419	14:36:00	561.886	17:39:00	201
	15:17:00	1443.85	15:10:00	581.617	18:14:00	201
	15:53:00	1548.88	15:45:00	491.808	18:48:00	201
	16:29:00	591.623	16:20:00	397.898	19:23:00	201
	17:05:00	427.769	16:54:00	250.225	19:58:00	201
	17:41:00	231.288	17:29:00	209.553	20:32:00	201
	18:17:00	0	18:04:00	201	21:07:00	201
	18:53:00	0	18:38:00	201	21:42:00	201
	19:29:00	0	12:04:00	211.079	22:16:00	201
	20:05:00	0	12:44:00	337.955	22:51:00	201
	20:41:00	0	12:58:00	466.208	23:26:00	201
	21:17:00	0	12:43:00	345.151	00:04:00	201
	21:53:00	0	13:15:00	433.312	00:35:00	201
	22:29:00	0	13:32:00	379.89	01:10:00	201
	23:05:00	0			01:44:00	201
	23:41:00	0			02:19:00	201
	00:17:00	20.7931			02:54:00	201
	00:53:00	15.1698			03:28:00	201
	01:29:00	7.0526			04:03:00	201
	02:05:00	0			04:38:00	201
	02:41:00	67			05:12:00	201
	03:17:00	0			05:47:00	201
	03:52:00	52.8947			06:22:00	201
	04:28:00	44.2881			06:56:00	201
	05:04:00	157.145			07:31:00	201
	05:40:00	201			08:06:00	201
	06:16:00	171.823			08:40:00	201
	06:52:00	181.23			09:15:00	235.213
	07:28:00	180.9			09:10:00	325.021
	08:04:00	143.136			10:24:00	209.553
	08:40:00	393.625			10:59:00	201
	09:16:00	628.125			11:34:00	209.553
	09:52:00	783.062			15:15:00	436.527
	10:28:00	936.804			13:12:00	260.906
	11:04:00	1572.53			13:29:00	226.766
	11:40:00	1139			13:41:00	234.382
	12:02:00	313.56			15:16:00	240.781
	12:31:00	319.59			15:42:00	321.6
	15:45:00	289.44			16:02:00	359.397
	16:16:00	297.48			11:51:00	240.133
	16:53:00	289.44			12:12:00	228.058
	17:31:00	279.39			12:26:00	222.158
	10:37:00	1397.27			10:47:00	338.526
	11:03:00	979.875			11:02:00	374.942
	11:39:00	726.692			11:13:00	355.852
	12:14:00	1046.38
	12:49:00	1099.41
	13:24:00	1050.68
	14:00:00	1121.52
	14:35:00	907.456
	15:10:00	740.045
	15:46:00	709.591
	16:21:00	441
	16:56:00	440.286
	15:26:00	1005
	15:52:00	281.591
	16:27:00	269.226
	17:01:00	284.652
	17:36:00	227.317
	18:11:00	58.2961
	18:46:00	49.6296
	19:20:00	31.4573
	19:55:00	12.7057
	20:30:00	41.2016
	21:05:00	6.641
	21:39:00	36.5077
	22:14:00	3.853
	22:49:00	1.5162
	23:24:00	5.0087
	23:58:00	1.7365
	00:33:00	0
	01:08:00	1.0984
	01:43:00	1.767
	02:17:00	0
	02:52:00	4.8573
	03:27:00	30.9942
	04:02:00	0
	13:14:00	774.585
	11:05:00	1041.96
	11:20:00	908.869
	11:35:00	928.147
	11:50:00	819.783
	09:55:00	399.815
	11:09:00	751.023
	11:21:00	1323.66
	11:20:00	900.48
	12:22:00	599.164
	14:57:00	1153.66
	15:15:00	1058.79
	15:51:00	892.11
	12:21:00	826.863
	13:34:00	619.668
	13:50:00	677.862
	14:09:00	597.924
